# Supplementary material for: Flow Cytometric Immunophenotyping: Minimal Differences in Fresh and Cryopreserved Peripheral Blood Mononuclear Cells versus Whole Blood
Source: Biomedicines. 2024 Oct 11;12(10):2319. doi: 10.3390/biomedicines12102319 (PMC11505181; doi:10.3390/biomedicines12102319)
Supplement: Supplementary file 1 [file biomedicines-12-02319-s001.zip]

Archive with 1 entries (1 files):
- biomedicines-3229144-supplementary.pdf
